# Supplementary material for: Hot Melt Extruded Posaconazole-Based Amorphous Solid Dispersions—The Effect of Different Types of Polymers
Source: Pharmaceutics. 2023 Feb 28;15(3):799. doi: 10.3390/pharmaceutics15030799 (PMC10056184; doi:10.3390/pharmaceutics15030799)
Supplement: Supplementary file 1 [file pharmaceutics-15-00799-s001.zip]

Archive with 1 entries (1 files):
- pharmaceutics-2227922-supplementary.pdf
